# Supplementary material for: Ready-to-Eat Innovative Legumes Snack: The Influence of Nutritional Ingredients and Labelling Claims in Italian Consumers’ Choice and Willingness-to-Pay
Source: Nutrients. 2023 Apr 6;15(7):1799. doi: 10.3390/nu15071799 (PMC10096837; doi:10.3390/nu15071799)
Supplement: Supplementary file 1 [file nutrients-15-01799-s001.zip]

Archive with 1 entries (1 files):
- nutrients-2260127-Table S1.xlsx
