# Supplementary material for: Ready-to-Eat Innovative Legumes Snack: The Influence of Nutritional Ingredients and Labelling Claims in Italian Consumers’ Choice and Willingness-to-Pay
Source: Nutrients. 2023 Apr 6;15(7):1799. doi: 10.3390/nu15071799 (PMC10096837; doi:10.3390/nu15071799)
Supplement: Supplementary file 1 [file nutrients-15-01799-s001.zip › nutrients-2260127-Table S1.xlsx]

## Sheet: Design
Profile	Block	Table/set choice	Choices		Bio	Type of legumes	Gluten claim	Health claim	Spices	Origin indication	Recyclability	Type of oil	Price
1	I	1	Alternative A	1	1	0	-1	-1	-1	-1	-1	1	0
2			Alternative B	2	-1	1	-1	1	1	-1	-1	0	1
3			No Buy	3	No Buy	No Buy	No Buy	No Buy	No Buy	No Buy	No Buy	No Buy	No Buy
4		2	Alternative A	1	-1	-1	-1	1	1	-1	1	1	-2
5			Alternative B	2	1	0	1	1	1	-1	-1	-1	1
6			No Buy	3	No Buy	No Buy	No Buy	No Buy	No Buy	No Buy	No Buy	No Buy	No Buy
7		3	Alternative A	1	1	-1	1	1	-1	1	-1	0	2
8			Alternative B	2	-1	-1	1	-1	1	1	-1	1	-2
9			No Buy	3	No Buy	No Buy	No Buy	No Buy	No Buy	No Buy	No Buy	No Buy	No Buy
10		4	Alternative A	1	1	0	1	-1	-1	-1	1	1	2
11			Alternative B	2	-1	1	-1	-1	-1	-1	1	1	1
12			No Buy	3	No Buy	No Buy	No Buy	No Buy	No Buy	No Buy	No Buy	No Buy	No Buy
13		5	Alternative A	1	1	1	1	1	-1	1	1	-1	1
14			Alternative B	2	1	1	1	1	1	-1	1	0	0
15			No Buy	3	No Buy	No Buy	No Buy	No Buy	No Buy	No Buy	No Buy	No Buy	No Buy
16		6	Alternative A	1	-1	0	1	-1	-1	1	1	0	1
17			Alternative B	2	1	-1	-1	-1	1	-1	1	1	1
18			No Buy	3	No Buy	No Buy	No Buy	No Buy	No Buy	No Buy	No Buy	No Buy	No Buy
19		7	Alternative A	1	1	0	-1	1	-1	1	-1	0	-2
20			Alternative B	2	1	-1	-1	-1	1	-1	1	0	-1
21			No Buy	3	No Buy	No Buy	No Buy	No Buy	No Buy	No Buy	No Buy	No Buy	No Buy
22		8	Alternative A	1	1	1	1	-1	1	1	-1	-1	-1
23			Alternative B	2	1	1	-1	1	-1	-1	1	-1	-2
24			No Buy	3	No Buy	No Buy	No Buy	No Buy	No Buy	No Buy	No Buy	No Buy	No Buy
Profile	Block	Table/set choice	Choices		Bio	Type of legumes	Gluten claim	Health claim	Spices	Origin indication	Recyclability	Type of oil	Price
25	II	1	Alternative A	1	-1	0	1	1	1	1	1	1	0
26			Alternative B	2	-1	0	-1	-1	-1	-1	1	0	-1
27			No Buy	3	No Buy	No Buy	No Buy	No Buy	No Buy	No Buy	No Buy	No Buy	No Buy
28		2	Alternative A	1	-1	0	1	-1	-1	-1	-1	-1	-2
29			Alternative B	2	1	0	1	1	1	1	-1	1	-1
30			No Buy	3	No Buy	No Buy	No Buy	No Buy	No Buy	No Buy	No Buy	No Buy	No Buy
31		3	Alternative A	1	1	1	1	1	-1	1	-1	-1	2
32			Alternative B	2	-1	1	1	1	-1	-1	1	1	2
33			No Buy	3	No Buy	No Buy	No Buy	No Buy	No Buy	No Buy	No Buy	No Buy	No Buy
34		4	Alternative A	1	1	1	1	-1	1	1	1	0	-2
35			Alternative B	2	-1	1	1	1	-1	-1	-1	0	0
36			No Buy	3	No Buy	No Buy	No Buy	No Buy	No Buy	No Buy	No Buy	No Buy	No Buy
37		5	Alternative A	1	-1	-1	-1	1	-1	1	-1	0	2
38			Alternative B	2	1	0	-1	1	1	1	1	-1	2
39			No Buy	3	No Buy	No Buy	No Buy	No Buy	No Buy	No Buy	No Buy	No Buy	No Buy
40		6	Alternative A	1	1	1	-1	1	-1	1	-1	1	-1
41			Alternative B	2	1	1	-1	-1	1	1	1	-1	0
42			No Buy	3	No Buy	No Buy	No Buy	No Buy	No Buy	No Buy	No Buy	No Buy	No Buy
43		7	Alternative A	1	-1	1	-1	-1	-1	1	-1	-1	0
44			Alternative B	2	-1	0	-1	1	1	1	-1	-1	2
45			No Buy	3	No Buy	No Buy	No Buy	No Buy	No Buy	No Buy	No Buy	No Buy	No Buy
46		8	Alternative A	1	-1	-1	1	1	-1	-1	1	-1	-1
47			Alternative B	2	-1	0	-1	-1	1	-1	1	0	2
48			No Buy	3	No Buy	No Buy	No Buy	No Buy	No Buy	No Buy	No Buy	No Buy	No Buy

## Sheet: Legend
Attribute of the snack	Levels	Brief description
Organic certification	-1: Absence	An organic snack is produced without the use of synthetic chemicals and genetically modified organisms.
	+1: Presence
Type of legumes	-1: Chickpeas	The type of legume that constitutes the main constituent of the snack.
	0: Lentils
	+1: Peas
Gluten claim	-1: Non-gluten free	Gluten is a cereal protein that causes intestinal inflammation for gluten intolerant consumers.
	+1: Gluten-free
Nutritional or health claim	-1: Absence	The nutritional claim states, suggests or implies that the snack has beneficial nutritional properties, due to energy/ substances contained. Similarly, the health claim states, suggests, or implies the existence of a relationship between snack or one of its components and health.
	+1: Presence
Spices	-1: Not spiced	The use or not of spices for flavouring or colouring snacks.
	+1: Spiced
Origin indication	-1: Absence	The origin indicates the country or region in which snacks were produced.
	+1: Presence
Recyclability of the pack	-1: Not Recyclable
	+1: Recyclable
Type of Oil	-1: Sunflower oil	The type of oil used or not as an ingredient
	0: No added oil
	+1: Extra virgin olive oil
Price	-2 : EUR 1.10	Set of prices to make the hypothetical market more realistic with prices that respondents see daily in stores.
	-1 : EUR 2.25
	0 : EUR 3.40
	+1 : EUR 4.55
	+2 : EUR 5.70
